# Supplementary material for: Genome-Resolved Co-Infection by Aeromonas veronii and Shewanella sp. in Koi Carp: A Zoonotic Risk for Aquarists
Source: Microorganisms. 2025 Dec 23;14(1):36. doi: 10.3390/microorganisms14010036 (PMC12844100; doi:10.3390/microorganisms14010036)
Supplement: Supplementary file 1 [file microorganisms-14-00036-s001.zip]

Archive with 1 entries (1 files):
- microorganisms-4007701-supplementary.pdf
